# Supplementary material for: Histopathology underlying environmental enteric dysfunction in a cohort study of undernourished children in Bangladesh, Pakistan, and Zambia compared with United States children
Source: Am J Clin Nutr. 2024 Sep 17;120(Suppl 1):S15–30. doi: 10.1016/j.ajcnut.2024.02.028 (PMC13168970; doi:10.1016/j.ajcnut.2024.02.028)
Supplement: Multimedia component 1 [file mmc1.zip]

Archive with 1 entries (1 files):
- ajcnut_470_PAULKE~1_mmc1.DOC
